# Supplementary material for: Cloning of a Passage-Free SARS-CoV-2 Genome and Mutagenesis Using Red Recombination
Source: Int J Mol Sci. 2021 Sep 22;22(19):10188. doi: 10.3390/ijms221910188 (PMC8507965; doi:10.3390/ijms221910188)
Supplement: Supplementary file 1 [file ijms-22-10188-s001.zip]

Archive with 1 entries (1 files):
- ijms-1364512-supplementary.pdf
